# Supplementary material for: Systematic evaluation of phenotypic variations induced by prophages in a clinical isolate of Pseudomonas aeruginosa
Source: mSystems. 2025 Aug 15;10(9):e00428-25. doi: 10.1128/msystems.00428-25 (PMC12456005; doi:10.1128/msystems.00428-25)
Supplement: Supplemental material — The raw data and statistical analysis corresponding to each figure. [file msystems.00428-25-s0002.xlsx]

## Sheet: Fig1B
Figure 1B. Detailed positional distribution and annotation of the eight prophages within the chromosome of P. aeruginosa ZS-PA-35. Putative genes are color-coded based on the predicted functions of their products
ID	source	start	end	gene		Functional classification of genes
1	WX-1	6345125	6345349	Hypothetical protein		Hypothetical protein
2	WX-1	6345428	6345715	Hypothetical protein		Tail structural components and assembly
3	WX-1	6345718	6346869	Hypothetical protein		Packaging and head morphogenesis
4	WX-1	6346866	6349073	Tail structural components and assembly		Lysogeny
5	WX-1	6349063	6349281	Hypothetical protein		DNA transcription/replication
6	WX-1	6349278	6349517	Hypothetical protein		Phage protease
7	WX-1	6349526	6350347	Tail structural components and assembly		Lysis
8	WX-1	6350337	6352040	Tail structural components and assembly		Transposition element
9	WX-1	6352040	6352963	Hypothetical protein		Toxin
10	WX-1	6352965	6353921	Tail structural components and assembly		Defensive protein
11	WX-1	6353928	6357410	Tail structural components and assembly
12	WX-1	6357559	6358053	Hypothetical protein
13	WX-1	6358057	6358827	Hypothetical protein
14	WX-1	6358860	6359039	Hypothetical protein
15	WX-1	6359027	6359500	Hypothetical protein
16	WX-1	6359497	6359913	Hypothetical protein
17	WX-1	6359910	6360077	Hypothetical protein
18	WX-1	6360077	6360418	Hypothetical protein
19	WX-1	6360485	6361399	Packaging and head morphogenesis
20	WX-1	6361403	6362374	Phage protease
21	WX-1	6362720	6362944	Hypothetical protein
22	WX-1	6362931	6363233	Defensive protein	Anti-CRISPR protein
23	WX-1	6363230	6363427	Hypothetical protein
24	WX-1	6363538	6364005	Packaging and head morphogenesis
25	WX-1	6364005	6365291	Packaging and head morphogenesis
26	WX-1	6365291	6366871	Packaging and head morphogenesis
27	WX-1	6366881	6368533	Packaging and head morphogenesis
28	WX-1	6368769	6369020	Hypothetical protein
29	WX-1	6369020	6369520	DNA transcription/replication
30	WX-1	6369529	6369717	Hypothetical protein
31	WX-1	6369828	6370229	Hypothetical protein
32	WX-1	6370226	6370468	Hypothetical protein
33	WX-1	6370468	6370884	Packaging and head morphogenesis
34	WX-1	6370884	6371306	Hypothetical protein
35	WX-1	6371299	6371646	Hypothetical protein
36	WX-1	6371749	6372198	Lysogeny
37	WX-1	6372185	6372592	Lysogeny
38	WX-1	6372589	6372885	Hypothetical protein
39	WX-1	6372956	6373105	Hypothetical protein
40	WX-1	6373109	6373225	Hypothetical protein
41	WX-1	6373228	6373434	Hypothetical protein
42	WX-1	6373436	6373717	Hypothetical protein
43	WX-1	6373720	6374028	Hypothetical protein
44	WX-1	6374030	6374647	Hypothetical protein
45	WX-1	6374661	6374972	Hypothetical protein
46	WX-1	6374935	6375348	Hypothetical protein
47	WX-1	6375348	6375464	Hypothetical protein
48	WX-1	6375449	6376084	Hypothetical protein
49	WX-1	6376156	6376821	Hypothetical protein
50	WX-1	6376818	6377570	Transposition element
51	WX-1	6377585	6379654	Transposition element
52	WX-1	6379764	6379973	Hypothetical protein
53	WX-1	6380380	6380814	Hypothetical protein
54	WX-1	6380817	6381173	DNA transcription/replication
55	WX-1	6381414	6382073	Lysogeny
Prophage WX-1 loca:6345038-6382242
56	WX-2	1032082	1032306	Hypothetical protein
57	WX-2	1032385	1032672	Hypothetical protein
58	WX-2	1032675	1033598	Hypothetical protein
59	WX-2	1033602	1033826	Hypothetical protein
60	WX-2	1033840	1034148	Hypothetical protein
61	WX-2	1034249	1034458	Hypothetical protein
62	WX-2	1034614	1036029	Tail structural components and assembly
63	WX-2	1036019	1036237	Hypothetical protein
64	WX-2	1036234	1036473	Hypothetical protein
65	WX-2	1036482	1037303	Tail structural components and assembly
66	WX-2	1037293	1038996	Tail structural components and assembly
67	WX-2	1038996	1039919	Hypothetical protein
68	WX-2	1039921	1040877	Tail structural components and assembly
69	WX-2	1040884	1044366	Tail structural components and assembly
70	WX-2	1044515	1045009	Hypothetical protein
71	WX-2	1045013	1045783	Hypothetical protein
72	WX-2	1045816	1045995	Hypothetical protein
73	WX-2	1045983	1046456	Hypothetical protein
74	WX-2	1046453	1046869	Hypothetical protein
75	WX-2	1046866	1047033	Hypothetical protein
76	WX-2	1047033	1047374	Hypothetical protein
77	WX-2	1047441	1048355	Packaging and head morphogenesis
78	WX-2	1048359	1049330	Phage protease
79	WX-2	1049676	1049900	Hypothetical protein
80	WX-2	1049887	1050189	Defensive protein	Anti-CRISPR protein
81	WX-2	1050186	1050383	Hypothetical protein
82	WX-2	1050494	1050961	Packaging and head morphogenesis
83	WX-2	1050961	1052247	Packaging and head morphogenesis
84	WX-2	1052247	1053827	Packaging and head morphogenesis
85	WX-2	1053837	1055489	Packaging and head morphogenesis
86	WX-2	1055725	1055976	Hypothetical protein
87	WX-2	1055976	1056476	DNA transcription/replication
88	WX-2	1056485	1056673	Hypothetical protein
89	WX-2	1056784	1057185	Phage protease
90	WX-2	1057182	1057424	Hypothetical protein
91	WX-2	1057424	1057840	Packaging and head morphogenesis
92	WX-2	1057840	1058262	Hypothetical protein
93	WX-2	1058255	1058602	Hypothetical protein
94	WX-2	1058705	1059154	Lysogeny
95	WX-2	1059141	1059548	Lysogeny
96	WX-2	1059545	1059841	Hypothetical protein
97	WX-2	1059912	1060061	Hypothetical protein
98	WX-2	1060065	1060181	Hypothetical protein
99	WX-2	1060184	1060390	Hypothetical protein
100	WX-2	1060392	1060673	Hypothetical protein
101	WX-2	1060676	1060984	Hypothetical protein
102	WX-2	1060986	1061267	Lysogeny
103	WX-2	1061269	1061646	Lysogeny
104	WX-2	1061648	1062166	Lysogeny
105	WX-2	1062183	1062494	Hypothetical protein
106	WX-2	1062457	1062870	Hypothetical protein
107	WX-2	1062870	1062986	Hypothetical protein
108	WX-2	1063007	1063582	Hypothetical protein
109	WX-2	1063654	1064319	Hypothetical protein
110	WX-2	1064316	1065065	Transposition element
111	WX-2	1065080	1067152	Transposition element
112	WX-2	1067145	1067342	Hypothetical protein
113	WX-2	1067342	1067776	Hypothetical protein
114	WX-2	1067779	1068135	DNA transcription/replication
115	WX-2	1068319	1069029	Lysogeny
Prophage WX-2 loca:1032082-1069198
116	WX-3	668942	669256	Lysogeny
117	WX-3	669356	670126	Lysogeny
118	WX-3	670211	670381	Hypothetical protein
119	WX-3	670400	670534	Hypothetical protein
120	WX-3	670584	670784	Lysogeny
121	WX-3	670832	671191	Hypothetical protein
122	WX-3	671650	672003	Lysis
123	WX-3	672025	672540	Tail structural components and assembly
124	WX-3	672537	673094	Tail structural components and assembly
125	WX-3	673247	673573	Tail structural components and assembly
126	WX-3	673570	674457	Tail structural components and assembly
127	WX-3	674450	674983	Tail structural components and assembly
128	WX-3	674985	677060	Tail structural components and assembly
129	WX-3	677558	678718	Tail structural components and assembly
130	WX-3	678731	679234	Tail structural components and assembly
131	WX-3	679249	679593	Tail structural components and assembly
132	WX-3	679763	682000	Tail structural components and assembly
133	WX-3	682010	682882	Tail structural components and assembly
134	WX-3	682857	683063	Tail structural components and assembly
135	WX-3	683121	684110	Tail structural components and assembly
136	WX-3	684143	684772	Lysis
137	WX-3	684769	685131	Hypothetical protein
138	WX-3	685128	685385	Hypothetical protein
139	WX-3	685701	686195	Hypothetical protein
140	WX-3	686207	686554	Hypothetical protein
141	WX-3	686584	686838	Tail structural components and assembly
142	WX-3	686885	688723	Tail structural components and assembly
143	WX-3	688716	689057	Tail structural components and assembly
144	WX-3	689065	689760	Tail structural components and assembly
145	WX-3	689763	690533	Tail structural components and assembly
146	WX-3	690588	691190	Tail structural components and assembly
147	WX-3	691249	694917	Tail structural components and assembly
148	WX-3	695216	695890	Tail structural components and assembly
149	WX-3	696333	697382	Tail structural components and assembly
150	WX-3	697466	697684	Tail structural components and assembly
151	WX-3	697681	697905	Tail structural components and assembly
152	WX-3	698316	698921	Phage protease
153	WX-3	698923	699972	Phage protease
Prophage WX-3 loca:668942-699972
154	WX-4	892522	893412	Lysogeny
155	WX-4	893508	894791	Phage protease
156	WX-4	894984	895250	Hypothetical protein
157	WX-4	895286	895612	Hypothetical protein
158	WX-4	895609	895977	Hypothetical protein
159	WX-4	895974	896603	Lysis
160	WX-4	896697	898178	Tail structural components and assembly
161	WX-4	898190	899308	Hypothetical protein
162	WX-4	899297	901459	Tail structural components and assembly
163	WX-4	901603	902448	Hypothetical protein
164	WX-4	902421	905150	Tail structural components and assembly
165	WX-4	905122	905529	Hypothetical protein
166	WX-4	905534	906025	Hypothetical protein
167	WX-4	906009	906476	Hypothetical protein
168	WX-4	906473	909484	Tail structural components and assembly
169	WX-4	909484	910101	Hypothetical protein
170	WX-4	910098	911093	Tail structural components and assembly
171	WX-4	911108	911482	Hypothetical protein
172	WX-4	911918	912238	Hypothetical protein
173	WX-4	912235	912636	Hypothetical protein
174	WX-4	912721	912912	Hypothetical protein
175	WX-4	912922	914013	Packaging and head morphogenesis
176	WX-4	914029	914478	Hypothetical protein
177	WX-4	914482	915759	Hypothetical protein
178	WX-4	915763	916614	Packaging and head morphogenesis
179	WX-4	916649	918019	Packaging and head morphogenesis
180	WX-4	918022	918219	Hypothetical protein
181	WX-4	918219	919337	Packaging and head morphogenesis
182	WX-4	919456	919923	Hypothetical protein
183	WX-4	919955	920293	Transposition element
184	WX-4	920575	920847	Hypothetical protein
185	WX-4	920850	921182	Hypothetical protein
186	WX-4	921575	922108	Hypothetical protein
187	WX-4	922105	922443	Hypothetical protein
188	WX-4	922440	923027	Tail structural components and assembly
189	WX-4	923024	923230	Hypothetical protein
190	WX-4	923227	923811	Packaging and head morphogenesis
191	WX-4	923808	924062	Tail structural components and assembly
192	WX-4	924202	924417	Hypothetical protein
193	WX-4	924417	924617	Lysogeny
194	WX-4	924619	925101	Hypothetical protein
195	WX-4	925125	925244	Hypothetical protein
196	WX-4	925241	925393	Phage protease
197	WX-4	925386	926201	DNA transcription/replication
198	WX-4	926191	927000	Hypothetical protein
199	WX-4	926997	927749	Lysogeny
200	WX-4	927825	928136	Lysogeny
201	WX-4	928138	928359	Lysogeny
202	WX-4	928645	929118	Lysogeny
203	WX-4	930090	930368	Hypothetical protein
204	WX-4	930365	930538	Hypothetical protein
205	WX-4	930604	930819	Hypothetical protein
206	WX-4	930859	931077	Hypothetical protein
207	WX-4	931180	932232	Hypothetical protein
208	WX-4	932344	932610	Hypothetical protein
209	WX-4	932927	933277	Hypothetical protein
210	WX-4	933327	933503	Hypothetical protein
211	WX-4	933835	934203	Hypothetical protein
212	WX-4	934513	934689	Hypothetical protein
213	WX-4	934977	935219	Hypothetical protein
214	WX-4	935260	935553	Hypothetical protein
215	WX-4	935550	935915	Hypothetical protein
216	WX-4	935950	937095	Transposition element
217	WX-4	937753	938133	Transposition element
218	WX-4	938130	938243	Hypothetical protein
219	WX-4	938240	938377	Hypothetical protein
220	WX-4	938441	939505	Hypothetical protein
221	WX-4	939646	940266	DNA transcription/replication
222	WX-4	940270	940896	Lysogeny
223	WX-4	941268	941471	Hypothetical protein
224	WX-4	941443	941613	Hypothetical protein
225	WX-4	941862	943514	Hypothetical protein
226	WX-4	943507	943629	Hypothetical protein
227	WX-4	943790	944023	Hypothetical protein
228	WX-4	944052	945089	Lysogeny
229	WX-4	945163	945363	Phage protease
Prophage WX-4 loca:892522-947522
230	WX-5	5430651	5431364	Hypothetical protein
231	WX-5	5431470	5432111	Lysis
232	WX-5	5432213	5433232	Lysogeny
233	WX-5	5433357	5434190	Lysis
234	WX-5	5434325	5435266	Lysis
235	WX-5	5435375	5436058	Lysogeny
236	WX-5	5436146	5437024	Hypothetical protein
237	WX-5	5437661	5437885	Hypothetical protein
238	WX-5	5437958	5438197	Hypothetical protein
239	WX-5	5438194	5438496	Hypothetical protein
240	WX-5	5439052	5439333	Hypothetical protein
241	WX-5	5439333	5439893	Hypothetical protein
242	WX-5	5439898	5440089	Hypothetical protein
243	WX-5	5440082	5440669	Hypothetical protein
244	WX-5	5440699	5442357	Hypothetical protein
245	WX-5	5442354	5442758	Hypothetical protein
246	WX-5	5442769	5443314	Hypothetical protein
247	WX-5	5443314	5443724	Tail structural components and assembly
248	WX-5	5443727	5445424	Hypothetical protein
249	WX-5	5445424	5445945	Hypothetical protein
250	WX-5	5445985	5448468	Tail structural components and assembly
251	WX-5	5448571	5448873	Hypothetical protein
252	WX-5	5450140	5450892	Hypothetical protein
253	WX-5	5450894	5451088	Hypothetical protein
254	WX-5	5451092	5451562	Hypothetical protein
255	WX-5	5451559	5451888	Hypothetical protein
256	WX-5	5451885	5452202	Packaging and head morphogenesis
257	WX-5	5452269	5454350	Packaging and head morphogenesis
258	WX-5	5454322	5455968	Packaging and head morphogenesis
259	WX-5	5455968	5456183	Hypothetical protein
260	WX-5	5456174	5458153	Packaging and head morphogenesis
261	WX-5	5458125	5458670	Packaging and head morphogenesis
262	WX-5	5458822	5459565	Tail structural components and assembly
263	WX-5	5459562	5460014	Lysis
264	WX-5	5460032	5460649	Lysis
265	WX-5	5460646	5460978	Lysis
266	WX-5	5461203	5461423	Hypothetical protein
267	WX-5	5461766	5462155	Packaging and head morphogenesis
268	WX-5	5462152	5462430	Hypothetical protein
269	WX-5	5462427	5463824	DNA transcription/replication
270	WX-5	5463821	5464636	Lysogeny
271	WX-5	5464617	5465456	Tail structural components and assembly
272	WX-5	5465453	5465683	Hypothetical protein
273	WX-5	5465680	5466444	Lysogeny
274	WX-5	5466441	5466674	Hypothetical protein
275	WX-5	5466667	5466945	Hypothetical protein
276	WX-5	5466942	5467250	Hypothetical protein
277	WX-5	5467247	5467447	Hypothetical protein
278	WX-5	5467522	5467872	Hypothetical protein
279	WX-5	5468178	5468570	Hypothetical protein
280	WX-5	5468994	5469785	Lysogeny
281	WX-5	5469898	5470191	Lysis
282	WX-5	5470209	5470547	Hypothetical protein
283	WX-5	5470868	5471254	Lysogeny
284	WX-5	5471257	5471490	Hypothetical protein
285	WX-5	5471590	5471844	Hypothetical protein
286	WX-5	5471841	5472677	Hypothetical protein
287	WX-5	5472719	5472949	Hypothetical protein
288	WX-5	5472952	5473287	Hypothetical protein
289	WX-5	5473284	5474099	Hypothetical protein
290	WX-5	5474096	5474218	Hypothetical protein
291	WX-5	5474218	5474409	Hypothetical protein
292	WX-5	5474406	5475125	Hypothetical protein
293	WX-5	5475118	5475447	Hypothetical protein
294	WX-5	5475590	5476777	Lysogeny
295	WX-5	5477981	5479237	Lysogeny
296	WX-5	5480188	5481168	Lysogeny
297	WX-5	5481500	5481835	Transposition element
298	WX-5	5481832	5482167	Transposition element
299	WX-5	5482231	5483742	Transposition element
300	WX-5	5484003	5484890	Hypothetical protein
301	WX-5	5484954	5485694	Hypothetical protein
302	WX-5	5486138	5489239	Defensive protein	Type I restriction-modification system
303	WX-5	5489395	5490696	Defensive protein	McrBC 5-methylcytosine restriction system component
304	WX-5	5490693	5493803	Lysogeny
305	WX-5	5493806	5495197	Defensive protein	Type I restriction-modification system
306	WX-5	5495187	5497097	Defensive protein	Type I restriction-modification system
Prophage WX-5 loca:5430630-5497609
307	Y	3659320	3659874	Hypothetical protein
308	Y	3660390	3660581	Hypothetical protein
309	Y	3660716	3661852	DNA transcription/replication
310	Y	3661932	3662171	Hypothetical protein
311	Y	3662171	3662434	Hypothetical protein
312	Y	3662434	3662730	Hypothetical protein
313	Y	3662745	3663014	Hypothetical protein
314	Y	3663011	3663235	Hypothetical protein
315	Y	3663372	3664820	Hypothetical protein
316	Y	3664829	3665176	Hypothetical protein
317	Y	3665192	3666379	Toxin	Zona occludens toxin
318	Y	3666525	3667079	Hypothetical protein
319	Y	3667595	3667786	Hypothetical protein
320	Y	3667921	3669057	DNA transcription/replication
321	Y	3669137	3669376	Hypothetical protein
322	Y	3669376	3669639	Hypothetical protein
323	Y	3669639	3669935	Hypothetical protein
324	Y	3669950	3670219	Hypothetical protein
325	Y	3670216	3670440	Hypothetical protein
326	Y	3670577	3672025	Hypothetical protein
327	Y	3672034	3672381	Hypothetical protein
328	Y	3672397	3673584	Toxin	Zona occludens toxin
329	Y	3673730	3674284	Hypothetical protein
330	Y	3674800	3674991	Hypothetical protein
331	Y	3675126	3676262	DNA transcription/replication
332	Y	3676342	3676581	Hypothetical protein
333	Y	3676581	3676844	Hypothetical protein
334	Y	3676844	3677140	Hypothetical protein
335	Y	3677155	3677424	Hypothetical protein
336	Y	3677421	3677645	Hypothetical protein
337	Y	3677782	3679230	Hypothetical protein
338	Y	3679239	3679586	Hypothetical protein
339	Y	3679602	3680789	Toxin	Zona occludens toxin
Prophage Y loca:3659196-3680826
340	Pf1	5602312	5603307	Lysogeny
341	Pf1	5603307	5604599	Hypothetical protein
342	Pf1	5604731	5604832	Hypothetical protein
343	Pf1	5604829	5606103	Toxin	Zona occludens toxin
344	Pf1	5606107	5606463	Toxin	Accessory cholera enterotoxin
345	Pf1	5606468	5607508	Packaging and head morphogenesis
346	Pf1	5607917	5608165	Packaging and head morphogenesis
347	Pf1	5608178	5608429	Hypothetical protein
348	Pf1	5608442	5608534	Hypothetical protein
349	Pf1	5608551	5608985	DNA transcription/replication
350	Pf1	5609501	5609791	Hypothetical protein
351	Pf1	5609795	5610007	Hypothetical protein
352	Pf1	5610009	5610224	Hypothetical protein
353	Pf1	5610664	5611362	Hypothetical protein
354	Pf1	5611495	5612352	Hypothetical protein
Prophage Pf1 loca:5601956-5612611
355	TY	6268470	6269078	Hypothetical protein
356	TY	6269071	6270102	Lysogeny
357	TY	6270321	6270596	Hypothetical protein
358	TY	6270718	6270933	DNA transcription/replication
359	TY	6270936	6271148	Hypothetical protein
360	TY	6271152	6271442	Hypothetical protein
361	TY	6271958	6272392	DNA transcription/replication
362	TY	6272409	6272501	Hypothetical protein
363	TY	6272513	6272764	Hypothetical protein
364	TY	6272778	6272996	Hypothetical protein
365	TY	6273304	6273561	Hypothetical protein
366	TY	6273736	6274305	Packaging and head morphogenesis
367	TY	6274315	6274665	Toxin	Accessory cholera enterotoxin
368	TY	6274667	6275929	Toxin	Zona occludens toxin
369	TY	6275939	6276049	Hypothetical protein
370	TY	6276186	6277478	Hypothetical protein
371	TY	6277478	6278518	Lysogeny
Prophage TY loca:6268244-6278572

## Sheet: Fig2C
Figure 2C. CFS were collected at various time points during the culture of P. aeruginosa ZS-PA-05
Time/h	ZS-PA-05
0	0.01	0.01	0.01
1	0.026	0.033	0.027
3	0.234	0.206	0.218
4.5	0.514	0.532	0.535
6	1.218	1.038	1.186
8	1.726	1.672	1.758
22	5.592	4.24	5.328

## Sheet: Fig2D
Figure 2D. Prophage induction was quantified by quantitative PCR (qPCR). The relative phage numbers were normalized to the copy number of WX-1. Error bars represent standard deviation (n=3). Error bars represent standard deviation (n = 3). Statistical significance is indicated as follows: *P < 0.05; **P < 0.01; ****P < 0.0001
PFU/mL	WX-1	WX-2	WX-3	WX-4	WX-5	Y	Pf1	TY		Relative expression level	WX-1	WX-2	WX-3	WX-4	WX-5	Y	Pf1	TY
1h	63715.3	243521	2027.61			272514	108952			1h	1	5.11449	0.0425845			5.72342	2.28825
	50745.7	159263	683.121	589.037	523848	204298	67032.1	306.306			1	3.34489	0.0143471	0.0123711	11.002	4.29072	1.40783	0.00643311
	28380.6	87998.9	550.578	584.824		104895	32791.1	528.599			1	1.84818	0.0115634	0.0122826		2.20303	0.688688	0.0111018
Average value	47613.9
3h	1.56192e+06	5.43145e+06	1357.09	575.292	1.64701e+06	3.18256e+06	462644	588.821		3h	1	4.36462	0.00109054	0.000462295	1.32351	2.55745	0.371773	0.000473167
	1.42542e+06	6.769e+06	936.862	3198.2	4.66706e+06	7.19926e+06	708436	925.654			1	5.43945	0.000752847	0.00257002	3.75037	5.7852	0.569287	0.00074384
	745936	2.97548e+06	754.027	720.925		3.29941e+06	298404	5872.35			1	2.39105	0.000605923	0.000579323		2.65135	0.239792	0.00471892
Average value	1.24443e+06
4.5h	3.64025e+06	1.32959e+07	4136.98	4570.99	9.98786e+06	1.03213e+07	939882	487.675		4.5h	1	3.59582	0.00111883	0.0012362	2.70117	2.79134	0.254186	0.000131889
	5.02524e+06	1.56255e+07	59840.5	110980	9.13869e+07	1.5042e+07	1.60048e+06	2319.21			1	4.22584	0.0161836	0.0300141	24.7151	4.06803	0.432843	0.000627218
	2.42734e+06	1.10744e+07	14523.5	3170.64	6.9302e+07	1.27263e+07	990088	12552.9			1	2.995	0.0039278	0.000857483	18.7424	3.44178	0.267764	0.00339488
Average value	3.69761e+06
6h	7.82366e+06	2.99996e+07	331409	1.33057e+06	3.53181e+08	3.02233e+07	4.67822e+06	6002.38		6h	1	5.3683	0.0593043	0.238099	63.2003	5.40833	0.837148	0.0010741
	4.73968e+06	1.89981e+07	68834.5	9511.08	4.66971e+08	1.85853e+07	2.66519e+06	10759.4			1	3.39963	0.0123177	0.00170197	83.5625	3.32577	0.476924	0.00192536
	4.20151e+06	1.73433e+07	7939.16	1524.41	6.39513e+06	1.31623e+07	1.76358e+06	4864.56			1	3.1035	0.00142068	0.000272787	1.14438	2.35534	0.315585	0.000870493
Average value	5.58829e+06
8h	7.63344e+06	3.12416e+07	82288.8	58335.5	9.34356e+07	6.11643e+06	3.49439e+06	1666.44		8h	1	6.39061	0.0168325	0.0119328	19.1127	1.25114	0.714794	0.000340879
	3.10021e+06	1.29856e+07	195126	8830.08	7.23123e+08	3.03883e+06	2.16822e+06	31909.4			1	2.65627	0.039914	0.00180623	147.918	0.621607	0.443519	0.00652722
	3.93235e+06	1.2871e+07	46956.7	3630.57	4.6278e+08	2.65119e+06	1.71208e+06	12112.6			1	2.63281	0.00960521	0.00074265	94.6638	0.542314	0.350214	0.00247768
Average value	4.88867e+06
22h	2.56742e+07	5.84906e+07	1.15777e+07	3.88335e+07	2.94906e+10	2.62261e+07	9.68747e+06	715183		22h	1	2.39825	0.474714	1.59227	1209.18	1.07533	0.397209	0.0293242
	1.12094e+07	1.54798e+07	1.65376e+06	116150	3.0774e+09	7.11576e+06	1.05861e+06	622886			1	0.634708	0.0678083	0.00476244	126.181	0.291763	0.0434056	0.0255398
	3.62828e+07	7.59798e+07	5.538e+07	5.55226e+06	1.86238e+11	7.48735e+07	2.58058e+07	1.18479e+07			1	3.11535	2.27071	0.227656	7636.2	3.06999	1.0581	0.485792
Average value	2.43888e+07
Time（h）						Time（h）
1h		Summary	P Value			3h		Summary	P Value
WX-1 vs. WX-2		ns	0.07			WX-1 vs. WX-2		**	0.0094
WX-1 vs. WX-3		ns	0.7819			WX-1 vs. WX-3		ns	0.7076
WX-1 vs. WX-4		ns	0.8445			WX-1 vs. WX-4		ns	0.7079
WX-1 vs. WX-5		****	<0.0001			WX-1 vs. WX-5		ns	0.4095
WX-1 vs. Y		*	0.0188			WX-1 vs. Y		*	0.0249
WX-1 vs. Pf1		ns	0.9924			WX-1 vs. Pf1		ns	0.9552
WX-1 vs. TY		ns	0.8425			WX-1 vs. TY		ns	0.7085
Time（h）						Time（h）
4.5h		Summary	P Value			6h		Summary	P Value
WX-1 vs. WX-2		ns	0.9428			WX-1 vs. WX-2		ns	>0.9999
WX-1 vs. WX-3		ns	0.9998			WX-1 vs. WX-3		ns	>0.9999
WX-1 vs. WX-4		ns	0.9998			WX-1 vs. WX-4		ns	>0.9999
WX-1 vs. WX-5		**	0.0028			WX-1 vs. WX-5		**	0.0072
WX-1 vs. Y		ns	0.9582			WX-1 vs. Y		ns	>0.9999
WX-1 vs. Pf1		ns	>0.9999			WX-1 vs. Pf1		ns	>0.9999
WX-1 vs. TY		ns	0.9998			WX-1 vs. TY		ns	>0.9999
Time（h）						Time（h）
8h		Summary	P Value			22h		Summary	P Value
WX-1 vs. WX-2		ns	>0.9999			WX-1 vs. WX-2		ns	>0.9999
WX-1 vs. WX-3		ns	>0.9999			WX-1 vs. WX-3		ns	>0.9999
WX-1 vs. WX-4		ns	>0.9999			WX-1 vs. WX-4		ns	>0.9999
WX-1 vs. WX-5		**	0.0017			WX-1 vs. WX-5		ns	0.101
WX-1 vs. Y		ns	>0.9999			WX-1 vs. Y		ns	>0.9999
WX-1 vs. Pf1		ns	>0.9999			WX-1 vs. Pf1		ns	>0.9999
WX-1 vs. TY		ns	>0.9999			WX-1 vs. TY		ns	>0.9999

## Sheet: Fig3A
Figure 3A. Growth comparison between wild-type ZS-PA-05 and its prophage knockout strains in LB medium over a 10-h period with optical density measured at specific intervals
Time/h	ZS-PA-05			ΔWX-1			ΔWX-2			ΔWX-3			ΔWX-4			ΔWX-5			ΔY			ΔPf1			ΔTY			ΔALL
0	0.013	0.013	0.014	0.024	0.009	0.01	0.008	0.007	0.009	0.025	0.009	0.01	0.01	0.012	0.008	0.008	0.009	0.01	0.01	0.01	0.012	0.007	0.009	0.008	0.015	0.013	0.013	0.012	0.013	0.027
2	0.096	0.092	0.096	0.07	0.067	0.066	0.058	0.061	0.068	0.073	0.073	0.079	0.061	0.069	0.06	0.051	0.05	0.053	0.045	0.041	0.039	0.069	0.07	0.053	0.074	0.061	0.067	0.053	0.054	0.055
4	0.463	0.452	0.472	0.474	0.439	0.427	0.434	0.42	0.428	0.478	0.463	0.492	0.428	0.431	0.415	0.367	0.368	0.369	0.281	0.268	0.26	0.375	0.372	0.372	0.44	0.429	0.433	0.296	0.319	0.309
6	1.102	1.108	1.066	1.088	1.032	0.998	1.106	1.14	1.284	1.138	1.164	1.212	1.24	1.272	1.184	1.122	1.088	1.144	0.836	0.804	0.824	1.214	1.166	1.228	1.198	1.154	1.176	0.866	0.85	0.858
8	1.672	1.602	1.576	1.592	1.554	1.55	1.654	1.566	1.614	1.544	1.47	1.54	1.62	1.708	1.654	1.524	1.514	1.528	1.164	1.112	1.032	1.47	1.448	1.434	1.5	1.554	1.666	1.094	1.15	1.128
10	2.112	2.12	2.092	2.054	2.018	2.092	2.152	2.072	2.018	2.082	2.018	2.054	2.162	2.298	2.286	2	2.102	1.95	1.514	1.484	1.344	2.054	1.864	1.82	2.112	2.216	2.184	1.508	1.752	1.402
Time（h）									Time（h）
0h					Summary	P Value			6h					Summary	P Value
ZS-PA-05 vs. ΔWX-1					ns	>0.9999			ZS-PA-05 vs. ΔWX-1					ns	0.6088
ZS-PA-05 vs. ΔWX-2					ns	>0.9999			ZS-PA-05 vs. ΔWX-2					ns	0.1288
ZS-PA-05 vs. ΔWX-3					ns	>0.9999			ZS-PA-05 vs. ΔWX-3					ns	0.1767
ZS-PA-05 vs. ΔWX-4					ns	>0.9999			ZS-PA-05 vs. ΔWX-4					**	0.0015
ZS-PA-05 vs. ΔWX-5					ns	>0.9999			ZS-PA-05 vs. ΔWX-5					ns	0.9863
ZS-PA-05 vs. ΔY					ns	>0.9999			ZS-PA-05 vs. ΔY					****	<0.0001
ZS-PA-05 vs. ΔPf1					ns	>0.9999			ZS-PA-05 vs. ΔPf1					*	0.0205
ZS-PA-05 vs. ΔTY					ns	>0.9999			ZS-PA-05 vs. ΔTY					ns	0.1341
ZS-PA-05 vs. ΔALL					ns	>0.9999			ZS-PA-05 vs. ΔALL					****	<0.0001
2h					Summary	P Value			8h					Summary	P Value
ZS-PA-05 vs. ΔWX-1					ns	0.9825			ZS-PA-05 vs. ΔWX-1					ns	0.6365
ZS-PA-05 vs. ΔWX-2					ns	0.9489			ZS-PA-05 vs. ΔWX-2					ns	>0.9999
ZS-PA-05 vs. ΔWX-3					ns	0.9981			ZS-PA-05 vs. ΔWX-3					ns	0.0508
ZS-PA-05 vs. ΔWX-4					ns	0.9571			ZS-PA-05 vs. ΔWX-4					ns	0.7837
ZS-PA-05 vs. ΔWX-5					ns	0.7961			ZS-PA-05 vs. ΔWX-5					ns	0.0672
ZS-PA-05 vs. ΔY					ns	0.6019			ZS-PA-05 vs. ΔY					****	<0.0001
ZS-PA-05 vs. ΔPf1					ns	0.9621			ZS-PA-05 vs. ΔPf1					****	<0.0001
ZS-PA-05 vs. ΔTY					ns	0.9811			ZS-PA-05 vs. ΔTY					ns	0.7961
ZS-PA-05 vs. ΔALL					ns	0.8426			ZS-PA-05 vs. ΔALL					****	<0.0001
4h					Summary	P Value			10h					Summary	P Value
ZS-PA-05 vs. ΔWX-1					ns	0.9997			ZS-PA-05 vs. ΔWX-1					ns	0.595
ZS-PA-05 vs. ΔWX-2					ns	0.9221			ZS-PA-05 vs. ΔWX-2					ns	0.9811
ZS-PA-05 vs. ΔWX-3					ns	0.9997			ZS-PA-05 vs. ΔWX-3					ns	0.5268
ZS-PA-05 vs. ΔWX-4					ns	0.8883			ZS-PA-05 vs. ΔWX-4					**	0.0014
ZS-PA-05 vs. ΔWX-5					ns	0.0687			ZS-PA-05 vs. ΔWX-5					ns	0.0879
ZS-PA-05 vs. ΔY					****	<0.0001			ZS-PA-05 vs. ΔY					****	<0.0001
ZS-PA-05 vs. ΔPf1					ns	0.0959			ZS-PA-05 vs. ΔPf1					****	<0.0001
ZS-PA-05 vs. ΔTY					ns	0.9764			ZS-PA-05 vs. ΔTY					ns	0.4117
ZS-PA-05 vs. ΔALL					***	0.0004			ZS-PA-05 vs. ΔALL					****	<0.0001

## Sheet: Fig3B
Figure 3B. Growth comparison between wild-type ZS-PA-05 and its prophage knockout strains in cell culture medium over a 72-h period, with optical density measured at specific intervals
Time/h	ZS-PA-05			ΔWX-1			ΔWX-2			ΔWX-3			ΔWX-4			ΔWX-5			ΔY			ΔPf1			ΔTY			ΔALL
0	0.006	0.013	0.015	0.015	0.015	0.015	0.016	0.016	0.014	0.013	0.019	0.013	0.018	0.012	0.012	0.025	0.015	0.012	0.013	0.015	0.014	0.01	0.011	0.012	0.014	0.012	0.016	0.009	0.008	0.007
12	0.493	0.432	0.425	0.403	0.415	0.428	0.447	0.421	0.401	0.381	0.365	0.37	0.527	0.439	0.398	0.35	0.265	0.327	0.268	0.277	0.321	0.483	0.449	0.45	0.487	0.461	0.439	0.208	0.215	0.213
24	0.472	0.52	0.474	0.481	0.539	0.516	0.561	0.547	0.502	0.409	0.393	0.387	0.529	0.562	0.561	0.388	0.362	0.396	0.312	0.295	0.292	0.542	0.521	0.517	0.495	0.592	0.519	0.277	0.289	0.277
36	0.73	0.728	0.666	0.73	0.688	0.684	0.613	0.664	0.648	0.55	0.545	0.437	0.629	0.678	0.664	0.538	0.519	0.478	0.488	0.517	0.506	0.699	0.678	0.483	0.609	0.597	0.633	0.326	0.402	0.38
48	0.759	0.783	0.783	0.812	0.785	0.745	0.777	0.611	0.77	0.517	0.487	0.569	0.799	0.764	0.747	0.565	0.536	0.66	0.58	0.539	0.513	0.81	0.764	0.733	0.747	0.752	0.777	0.416	0.425	0.434
60	0.978	1.06	0.952	1.014	1	1.064	0.95	1.038	1.054	0.426	0.42	0.425	1.066	0.986	0.94	0.453	0.438	0.511	0.593	0.558	0.408	0.862	0.852	0.774	1.06	0.942	0.944	0.399	0.409	0.415
72	1.116	1.176	1.296	1.228	1.212	1.218	1.176	1.236	1.232	0.425	0.411	0.312	1.214	0.922	0.894	0.445	0.418	0.488	0.627	0.48	0.365	0.806	0.838	1.292	0.838	0.96	1.014	0.428	0.449	0.451
0h		Summary	P Value			12h		Summary	P Value		24h		Summary	P Value			36h		Summary	P Value
ZS-PA-05 vs. ΔWX-1		ns	0.647			ZS-PA-05 vs. ΔWX-1		ns	0.7046		ZS-PA-05 vs. ΔWX-1		ns	0.8235			ZS-PA-05 vs. ΔWX-1		ns	>0.9999
ZS-PA-05 vs. ΔWX-2		ns	0.5587			ZS-PA-05 vs. ΔWX-2		ns	0.8827		ZS-PA-05 vs. ΔWX-2		ns	0.1586			ZS-PA-05 vs. ΔWX-2		ns	0.4942
ZS-PA-05 vs. ΔWX-3		ns	0.647			ZS-PA-05 vs. ΔWX-3		*	0.0456		ZS-PA-05 vs. ΔWX-3		**	0.0015			ZS-PA-05 vs. ΔWX-3		***	0.0007
ZS-PA-05 vs. ΔWX-4		ns	0.8864			ZS-PA-05 vs. ΔWX-4		ns	>0.9999		ZS-PA-05 vs. ΔWX-4		*	0.0411			ZS-PA-05 vs. ΔWX-4		ns	0.7511
ZS-PA-05 vs. ΔWX-5		ns	0.1711			ZS-PA-05 vs. ΔWX-5		***	0.0003		ZS-PA-05 vs. ΔWX-5		***	0.0003			ZS-PA-05 vs. ΔWX-5		***	0.0007
ZS-PA-05 vs. ΔY		ns	0.8864			ZS-PA-05 vs. ΔY		****	<0.0001		ZS-PA-05 vs. ΔY		****	<0.0001			ZS-PA-05 vs. ΔY		***	0.0005
ZS-PA-05 vs. ΔPf1		ns	>0.9999			ZS-PA-05 vs. ΔPf1		ns	0.9997		ZS-PA-05 vs. ΔPf1		ns	0.3599			ZS-PA-05 vs. ΔPf1		ns	0.2181
ZS-PA-05 vs. ΔTY		ns	0.8864			ZS-PA-05 vs. ΔTY		ns	0.999		ZS-PA-05 vs. ΔTY		ns	0.1784			ZS-PA-05 vs. ΔTY		ns	0.1607
ZS-PA-05 vs. ΔALL		ns	0.7348			ZS-PA-05 vs. ΔALL		****	<0.0001		ZS-PA-05 vs. ΔALL		****	<0.0001			ZS-PA-05 vs. ΔALL		****	<0.0001
48h		Summary	P Value			60h		Summary	P Value		72h		Summary	P Value
ZS-PA-05 vs. ΔWX-1		ns	>0.9999			ZS-PA-05 vs. ΔWX-1		ns	0.9898		ZS-PA-05 vs. ΔWX-1		ns	>0.9999
ZS-PA-05 vs. ΔWX-2		ns	0.5639			ZS-PA-05 vs. ΔWX-2		ns	0.9998		ZS-PA-05 vs. ΔWX-2		ns	>0.9999
ZS-PA-05 vs. ΔWX-3		****	<0.0001			ZS-PA-05 vs. ΔWX-3		****	<0.0001		ZS-PA-05 vs. ΔWX-3		****	<0.0001
ZS-PA-05 vs. ΔWX-4		ns	>0.9999			ZS-PA-05 vs. ΔWX-4		ns	>0.9999		ZS-PA-05 vs. ΔWX-4		ns	0.3466
ZS-PA-05 vs. ΔWX-5		***	0.0004			ZS-PA-05 vs. ΔWX-5		****	<0.0001		ZS-PA-05 vs. ΔWX-5		****	<0.0001
ZS-PA-05 vs. ΔY		****	<0.0001			ZS-PA-05 vs. ΔY		****	<0.0001		ZS-PA-05 vs. ΔY		****	<0.0001
ZS-PA-05 vs. ΔPf1		ns	>0.9999			ZS-PA-05 vs. ΔPf1		**	0.0085		ZS-PA-05 vs. ΔPf1		ns	0.2061
ZS-PA-05 vs. ΔTY		ns	0.9993			ZS-PA-05 vs. ΔTY		ns	>0.9999		ZS-PA-05 vs. ΔTY		ns	0.0949
ZS-PA-05 vs. ΔALL		****	<0.0001			ZS-PA-05 vs. ΔALL		****	<0.0001		ZS-PA-05 vs. ΔALL		****	<0.0001

## Sheet: Fig3E
Figure 3E. Growth curve analysis of wild-type ZS-PA-05 and ΔpilT ZS-PA-05 in LB medium over 10 h, with OD600 values recorded every 2 h
Time/h	ZS-PA-05			ΔpilT ZS-PA-05
0	0.005	0.007	0.005	0.016	0.009	0.007
2	0.062	0.067	0.072	0.077	0.079	0.074
4	0.516	0.526	0.529	0.556	0.559	0.558
6	1.364	1.364	1.356	1.27	1.34	1.38
8	1.872	1.894	1.902	1.726	1.732	1.772
10	2.368	2.388	2.396	2.332	2.352	2.4
Time/h
ZS-PA-05 vs ΔpilT ZS-PA-05	Summary	P Value
0	ns	0.9999
2	ns	0.995
4	ns	0.3277
6	ns	0.4179
8	****	<0.0001
10	ns	0.753

## Sheet: Fig3F
Figure 3F. Corresponding phage concentration measured in bacterial supernatant, using P. aeruginosa strain ZS-PA-35 as the host for phage release assessment
Time/h	ZS-PA-05			ΔpilT ZS-PA-05
0	23500	23500	23500	185000	160000	195000
2	1700000	1600000	1550000	4500000	4500000	4500000
4	19500000	21000000	19000000	45000000	40000000	25000000
6	23500000	20000000	18500000	75000000	110000000	85000000
8	1750000	2350000	1750000	90000000	95000000	95000000
10	850000	900000	1100000	100000000	120000000	125000000
Time/h
ZS-PA-05 vs ΔpilT ZS-PA-05	Summary	P Value
0	ns	>0.9999
2	ns	0.9974
4	ns	0.0509
6	****	<0.0001
8	****	<0.0001
10	****	<0.0001

## Sheet: Fig4A
Figire 4A. Quantification of twitching motility in P. aeruginosa ZS-PA-05 and its prophage deletion mutants, measured by colony area (cm²) following 3 days of static incubation at 37°C
ZS-PA-05	ΔWX-1	ΔWX-2	ΔWX-3	ΔWX-4	ΔWX-5	ΔY	ΔPf1	ΔTY	ΔALL
1.05	2.466	1.144	1.489	1.417	0.284	0.836	2.009	0.767	1.391
2.301	1.612	0.936	1.224	2.03	0.306	1.721	2.05	0.456	1.266
1.659	1.486	1.469	2.068	1.584	0.307	1.806	1.97	0.947	1.136
		Summary	P Value
ZS-PA-05 vs. ΔWX-1		ns	0.9943
ZS-PA-05 vs. ΔWX-2		ns	0.5245
ZS-PA-05 vs. ΔWX-3		ns	>0.9999
ZS-PA-05 vs. ΔWX-4		ns	>0.9999
ZS-PA-05 vs. ΔWX-5		**	0.0017
ZS-PA-05 vs. ΔY		ns	0.9845
ZS-PA-05 vs. ΔPf1		ns	0.8429
ZS-PA-05 vs. ΔTY		*	0.0366
ZS-PA-05 vs. ΔALL		ns	0.7065

## Sheet: Fig4C
Figure 4C. Swarming motility quantification in P. aeruginosa ZS-PA-05 and prophage deletion mutants, determined by colony area (cm²) after 16 h of static incubation at 37°C
ZS-PA-05	ΔWX-1	ΔWX-2	ΔWX-3	ΔWX-4	ΔWX-5	ΔY	ΔPf1	ΔTY	ΔALL
6.999	8.45	7.622	0.122	6.833	8.745	2.517	7.518	10.436	0.107
10.437	7.809	7.174	0.142	7.389	5.863	2.113	7.073	9.132	0.106
6.2	10.152	6.526	0.115	7.526	5.619	2.285	7.471	8.339	0.106
		Summary	P Value
ZS-PA-05 vs. ΔWX-1		ns	0.8653
ZS-PA-05 vs. ΔWX-2		ns	0.9419
ZS-PA-05 vs. ΔWX-3		****	<0.0001
ZS-PA-05 vs. ΔWX-4		ns	0.9812
ZS-PA-05 vs. ΔWX-5		ns	0.715
ZS-PA-05 vs. ΔY		****	<0.0001
ZS-PA-05 vs. ΔPf1		ns	0.9941
ZS-PA-05 vs. ΔTY		ns	0.4894
ZS-PA-05 vs. ΔALL		****	<0.0001

## Sheet: Fig4D
Figure 4D. Swimming motility quantification in P. aeruginosa ZS-PA-05, determined by colony area (cm²) after 16 h of static incubation at 37°C
ZS-PA-05	ΔWX-1	ΔWX-2	ΔWX-3	ΔWX-4	ΔWX-5	ΔY	ΔPf1	ΔTY	ΔALL
4.798	5.116	3.152	0	4.238	3.262	1.147	3.55	2.556	0
2.824	3.738	5.162	0	2.411	1.884	1.279	3.407	2.175	0
2.101	4.253	4.084	0	2.324	1.847	1.078	2.821	1.938	0
		Summary	P Value
ZS-PA-05 vs. ΔWX-1		ns	0.3623
ZS-PA-05 vs. ΔWX-2		ns	0.6078
ZS-PA-05 vs. ΔWX-3		***	0.0002
ZS-PA-05 vs. ΔWX-4		ns	0.9997
ZS-PA-05 vs. ΔWX-5		ns	0.5871
ZS-PA-05 vs. ΔY		*	0.0184
ZS-PA-05 vs. ΔPf1		ns	>0.9999
ZS-PA-05 vs. ΔTY		ns	0.4692
ZS-PA-05 vs. ΔALL		***	0.0002

[truncated: 11 more sheets: Fig4F, Fig4G, Fig4I, Fig5A, Fig5B-D, Fig6B, Fig6C, Fig6D, Fig6E, FigS5, FigS8]
